# Supplementary material for: Life history parameters of Bemisia tabaci MED (Hemiptera: Aleyrodidae) in the present and future climate of central Europe, predicted by physically realistic climatic chamber simulation
Source: Environ Entomol. 2023 Mar 18;52(3):502–9. doi: 10.1093/ee/nvad023 (PMC10272707; doi:10.1093/ee/nvad023)
Supplement: nvad023_suppl_Supplementary_Tables [file nvad023_suppl_supplementary_tables.xlsx]

## Sheet: S1 Meteo parameters
Table S1: Meteorological parameters used to drive climate chambers
Time	Present T (°C)	Present RH (%)	Present light (µmol m-2 s-1 PPFD)	Present CO2 (ppm)	Future T (°C)	Future RH (%)	Future light (µmol m-2 s-1 PPFD)	Future CO2 (ppm)
00:00:00	17	82	0	410	19	80	0	700
01:00:00	17	82	0	410	19	80	0	700
02:00:00	17	82	0	410	19	80	0	700
03:00:00	17	82	0	410	19	80	0	700
04:00:00	17	82	0	410	19	80	0	700
05:00:00	17	82	0	410	19	80	0	700
06:00:00	17	82	0	410	19	73	0	700
07:00:00	17.5	75	480	410	20.5	71	480	700
08:00:00	17.8	72.5	480	410	21.9	68	480	700
09:00:00	18	70	480	410	23.8	67	480	700
10:00:00	19	65	480	410	25.7	62	480	700
11:00:00	20	60	480	410	25.6	56	480	700
12:00:00	21	55	480	410	26.7	52	480	700
13:00:00	23	55	480	410	27.1	52	480	700
14:00:00	23.5	50	480	410	28.1	48	480	700
15:00:00	25	50	480	410	28	48	480	700
16:00:00	24.5	55	480	410	28.4	54	480	700
17:00:00	24	60	480	410	27.4	60	480	700
18:00:00	23	65	480	410	26.8	62	480	700
19:00:00	22	65	0	410	26.7	68	0	700
20:00:00	20.8	67.5	0	410	26.1	70	0	700
21:00:00	19.5	70	0	410	24.6	74	0	700
22:00:00	18.7	74	0	410	22	78	0	700
23:00:00	17.8	78	0	410	20.3	78	0	700

## Sheet: S2 Model selection (mselect)
Table S2: Output of the model selection function “mselect”
Model	logLik	IC	Lack of fit	Res var
LL.5	-1602.96	3327.91	NA	0.624814
W2.4	-1862.09	3822.18	NA	0.901412
LL.3	-1920.19	3914.39	NA	0.971848
LL.4	-1913.51	3925.02	NA	0.97115
W1.3	-2297.69	4669.39	NA	1.67958
W1.4	-2286.8	4671.61	NA	1.66818
Quad	-6534.26	13076.5	NA	760.7
Cubic	-6533.66	13077.3	NA	760.59
Lin	-6645.73	13297.5	NA	893.434
LL.2	NA	NA	NA	NA

## Sheet: S3 model summary
Table S3: Model summary of the selected model
Model fitted: Generalized log-logistic (ED50 as parameter) (5 parms)
Parameter estimates:
Parameter	Estimate	Std. Error	t-value	p-value	Signif. code
Slope:future_adult	-17.8385	2.01328	-8.8604	<2.2e-16	***
Slope:future_dead	-27.6348	6.86219	-4.0271	5.963e-05	***
Slope:future_first	-33.1388	10.7905	-3.0711	0.002176	**
Slope:future_fourth	-17.758	2.0237	-8.775	<2.2e-16	***
Slope:future_second	-44.2841	25.7526	-1.7196	0.085736	.
Slope:future_third	-45.1774	20.8381	-2.168	0.030332	*
Slope:present_adult	-41.3638	15.1517	-2.73	0.006417	**
Slope:present_dead	-20.6295	4.04125	-5.1047	3.789e-07	***
Slope:present_first	-268.773	260.314	-1.0325	0.302026
Slope:present_fourth	-14.2428	1.12577	-12.6516	<2.2e-16	***
Slope:present_second	-241.022	386.792	-0.6231	0.533304
Slope:present_third	-100.657	72.2276	-1.3936	0.163666
Lower Limit:(Intercept)	-0.024238	0.225118	-0.1077	0.914275
Upper Limit:(Intercept)	88.8336	0.155667	570.664	<2.2e-16	***
ED50:future_adult	25.9191	4.07285	6.3639	2.694e-10	***
ED50:future_dead	57.1923	2.35837	24.2508	<2.2e-16	***
ED50:future_first	14.4822	0.494858	29.2654	<2.2e-16	***
ED50:future_fourth	20.7906	2.88207	7.2138	9.069e-13	***
ED50:future_second	20.9909	0.557506	37.6515	<2.2e-16	***
ED50:future_third	24.5655	0.566112	43.3933	<2.2e-16	***
ED50:present_adult	58.2367	1.28075	45.4709	<2.2e-16	***
ED50:present_dead	84.2242	10.0358	8.3923	<2.2e-16	***
ED50:present_first	21.6089	0.272966	79.1632	<2.2e-16	***
ED50:present_fourth	32.5731	4.25353	7.6579	3.597e-14	***
ED50:present_second	30.3227	0.155734	194.709	<2.2e-16	***
ED50:present_third	36.9283	0.605353	61.0029	<2.2e-16	***
asym:future_adult	20.9027	53.0589	0.394	0.693679
asym:future_dead	1.27872	0.98804	1.2942	0.195821
asym:future_first	0.606117	0.428363	1.415	0.157311
asym:future_fourth	26.5715	60.2092	0.4413	0.659052
asym:future_second	0.27188	0.217729	1.2487	0.211988
asym:future_third	0.468479	0.340326	1.3766	0.168878
asym:present_adult	0.650007	0.415942	1.5627	0.118351
asym:present_dead	3.93454	7.58308	0.5189	0.603945
asym:present_first	0.135809	0.160788	0.8446	0.39846
asym:present_fourth	38.9962	67.7204	0.5758	0.564819
asym:present_second	0.224302	0.382846	0.5859	0.558055
asym:present_third	0.475121	0.544721	0.8722	0.38324
Signif. codes: 0 ‘***’ 0.001 ‘**’ 0.01 ‘*’ 0.05 ‘.’ 0.1 ‘ ’ 1
Residual standard error: 4.473512 (1342 degrees of freedom)

## Sheet: S4 Effective doses (ED)
Table S4: Individual stage duration (days) with upper and lower quantiles
Stage	Present	Future	Present low	Future low	Present high	Future high	Difference
Egg	21.2029	14.1539	0.399299	0.593773	0.246572	0.547814	-0.332453
1st	8.73929	5.69909	0.386906	1.14248	0.260257	0.840554	-0.347877
2nd	6.55053	4.05736	0.599716	0.875236	0.503027	0.744956	-0.380606
3rd	6.706	1.60042	2.07777	0.994711	2.76807	1.30667	-0.761345
4th	14.1378	5.83264	1.85748	1.22279	1.73067	1.60183	-0.587444
Adult	33.8873	26.5341	3.40652	2.05787	4.21575	2.23713	-0.216991

## Sheet: S5 ED50 differences (compParm)
Table S5: Comparisons of individual stage durations (ED50) between two climate conditions
Comparison	Ratio Estimate	Std. Error	t-value	p-value	Signif. code
future first/present first	0.682491	0.0086839	-36.563	<2.2e-16	***
future second/present second	0.694191	0.0058441	-52.327	<2.2e-16	***
future third/present third	0.667945	0.001856	-178.91	<2.2e-16	***
future fourth/present fourth	0.618865	0.037997	-10.031	<2.2e-16	***
future adult/present adult	0.534327	0.0044704	-104.17	<2.2e-16	***
future dead/present dead	0.638326	0.0033751	-107.16	<2.2e-16	***
Comparison	Days difference estimate	Std. Error	t-value	p-value	Signif. code
future first/present first	-6.5719	0.1574	-41.752	<2.2e-16	***
future second/present second	-9.26339	0.18343	-50.501	<2.2e-16	***
future third/present third	-12.2877	0.083823	-146.59	<2.2e-16	***
future fourth/present fourth	-13.9089	1.8474	-7.5289	1.272e-12	***
future adult/present adult	-27.5887	0.27219	-101.36	<2.2e-16	***
future dead/present dead	-33.6656	0.43661	-77.106	<2.2e-16	***
Signif. codes: 0 ‘***’ 0.001 ‘**’ 0.01 ‘*’ 0.05 ‘.’ 0.1 ‘ ’ 1
